# Supplementary material for: Clinical Application of a Multiplex Droplet Digital PCR in the Rapid Diagnosis of Children with Suspected Bloodstream Infections
Source: Pathogens. 2023 May 16;12(5):719. doi: 10.3390/pathogens12050719 (PMC10223642; doi:10.3390/pathogens12050719)
Supplement: Supplementary file 1 [file pathogens-12-00719-s001.zip]

Archive with 1 entries (1 files):
- pathogens-2314111-supplementary.pdf
